# Supplementary material for: Integrative analysis of rumen microbiota and host multi-organ interactions underlying feed conversion efficiency in Hu sheep
Source: J Anim Sci Biotechnol. 2026 Feb 3;17:19. doi: 10.1186/s40104-025-01333-3 (PMC12865948; doi:10.1186/s40104-025-01333-3)
Supplement: Supplementary file 1 — Additional file 1: Table S1. Shotgun metagenome sequencing yield and quality metrics per sample. Table S2. Quality-filtered clean reads statistics for rumen metagenomes. Table S3. Summary of host and feed read removal from rumen metagenomic datasets. Table S4. Per-sample de novo assembly statistics. Table S5. Domain-level taxonomic composition of rumen metagenomes. Table S6. Summary of CAZyme gene catalog and classification. Table S7. Classification of hydrogenase genes identified in HFCR and LFCR sheep. [file 40104_2025_1333_MOESM1_ESM.xlsx]

## Sheet: Table S1
Table S1. Shotgun metagenome sequencing yield and quality metrics per sample
SampleID	Total Reads	Total Bases	Total Reads with Ns	N Reads%	A%	T%	C%	G%	N%	Error%	Q20%	Q30%	GC%
1_2	139755382	20963307300	1298507	0.93	27.77	27.58	22.34	22.29	0.01	0.0233	98.26	95.18	44.63
1_30	171386624	25707993600	1536196	0.9	27.94	27.8	22.17	22.07	0.01	0.023	98.39	95.5	44.24
1_31	161281772	24192265800	1471335	0.91	29.48	29.24	20.72	20.55	0.01	0.0224	98.5	95.83	41.27
1_45	169022370	25353355500	1519954	0.9	27.32	27.16	22.76	22.74	0.01	0.0232	98.33	95.34	45.5
1_63	142909290	21436393500	1305121	0.91	27.94	27.78	22.19	22.08	0.01	0.0226	98.45	95.71	44.27
1_66	165598736	24839810400	1488215	0.9	28.7	28.59	21.41	21.28	0.01	0.0226	98.49	95.76	42.69
2_27	143245338	21486800700	1286196	0.9	28.42	28.3	21.7	21.56	0.01	0.0228	98.41	95.58	43.27
2_59	168473462	25271019300	1539809	0.91	29.44	29.32	20.75	20.48	0.01	0.0223	98.53	95.91	41.22
2_74	149345736	22401860400	482802	0.32	29.74	29.54	20.43	20.28	0.01	0.021	98.79	96.66	40.71
2_80	157717134	23657570100	473116	0.3	27.22	27.05	22.87	22.85	0.01	0.0203	98.94	97.1	45.72
1_46	158360882	23754132300	1442915	0.91	29.13	28.9	21.01	20.95	0.01	0.0218	98.64	96.21	41.96
1_60	156747794	23512169100	1414889	0.9	27.32	27.16	22.75	22.76	0.01	0.0227	98.44	95.67	45.5
2_9	146014578	21902186700	454729	0.31	29.11	28.87	21.1	20.91	0.01	0.0205	98.91	97	42.01
1_34	146243696	21936554400	1334687	0.91	28.97	28.76	21.2	21.06	0.01	0.0229	98.4	95.53	42.26
1_57	140112472	21016870800	1271875	0.91	29.54	29.38	20.67	20.4	0.01	0.0227	98.44	95.64	41.06
1_67	140064714	21009707100	1267941	0.91	30.05	29.79	20.2	19.95	0.01	0.0228	98.39	95.51	40.15
2_63	138062580	20709387000	440388	0.32	28.21	28.02	21.93	21.83	0.01	0.0208	98.81	96.74	43.76
1_11	160616284	24092442600	1475560	0.92	28.24	28.03	21.87	21.84	0.01	0.0225	98.48	95.77	43.71
1_37	177999618	26699942700	1645013	0.92	31.69	31.36	18.62	18.32	0.01	0.0223	98.51	95.85	36.93
1_48	157901218	23685182700	1420809	0.9	28.04	27.85	22.1	22	0.01	0.0228	98.43	95.58	44.1
2_15	140256602	21038490300	1281038	0.91	29.02	28.88	21.13	20.95	0.01	0.0224	98.49	95.79	42.08
2_32	179342818	26901422700	1603506	0.89	27.87	27.7	22.27	22.14	0.01	0.0231	98.29	95.31	44.41
2_71	134807556	20221133400	422679	0.31	26.95	26.81	23.13	23.11	0.01	0.0208	98.83	96.81	46.24
2_73	172181290	25827193500	1549277	0.9	27.65	27.55	22.45	22.34	0.01	0.0224	98.49	95.81	44.79
2_82	185589188	27838378200	1685586	0.91	29.09	28.93	21.06	20.91	0.01	0.0229	98.4	95.54	41.97
1_29	137931448	20689717200	1271236	0.92	29.88	29.57	20.32	20.21	0.01	0.0224	98.48	95.78	40.53
sum	4040968582
mean	1.55422e+08
se	1.4916e+07
sd	2.92526e+06

## Sheet: Table S2
Table S2. Quality-filtered clean reads statistics for rumen metagenomes.
SampleID	Total Reads	Total Bases	Total Reads with Ns	N Reads%	A%	T%	C%	G%	N%	Error%	Q20%	Q30%	GC%
1_2	136036222	20299960110	972887	0.72	27.79	27.59	22.35	22.27	0.01	0.0223	98.73	96.09	44.61
1_30	167328936	24986410523	1175758	0.7	27.95	27.82	22.18	22.04	0.01	0.022	98.8	96.32	44.22
1_31	157469208	23513800654	1113360	0.71	29.49	29.25	20.72	20.53	0.01	0.0215	98.91	96.64	41.25
1_45	164761770	24598622797	1156810	0.7	27.33	27.17	22.76	22.73	0.01	0.0221	98.77	96.2	45.49
1_63	139377656	20817803661	986354	0.71	27.94	27.78	22.2	22.07	0.01	0.0216	98.88	96.55	44.27
1_66	161898044	24189041658	1142724	0.71	28.72	28.61	21.41	21.26	0.01	0.0217	98.88	96.53	42.67
2_27	139853202	20885078939	980011	0.7	28.43	28.31	21.71	21.54	0.01	0.0219	98.83	96.39	43.25
2_59	164373794	24544583825	1161675	0.71	29.44	29.33	20.76	20.46	0.01	0.0213	98.94	96.74	41.22
2_74	145632130	21770097032	133461	0.09	29.72	29.52	20.47	20.29	0	0.0202	99.16	97.42	40.75
2_80	154266512	23066431196	123910	0.08	27.2	27.04	22.9	22.86	0	0.0196	99.27	97.77	45.76
1_46	154785772	23115447577	1091451	0.71	29.13	28.91	21.02	20.93	0.01	0.0209	99.02	96.98	41.95
1_60	153048614	22857790488	1080438	0.71	27.33	27.18	22.75	22.74	0.01	0.0217	98.86	96.48	45.49
2_9	142541284	21307558151	117688	0.08	29.08	28.85	21.15	20.92	0	0.0197	99.25	97.7	42.07
1_34	142685558	21304272568	1012935	0.71	28.98	28.78	21.2	21.04	0.01	0.0219	98.82	96.35	42.24
1_57	136774784	20424243629	964077	0.7	29.55	29.39	20.68	20.38	0.01	0.0217	98.85	96.44	41.06
1_67	136616062	20386181301	962415	0.7	30.05	29.81	20.21	19.92	0.01	0.0219	98.81	96.32	40.14
2_63	134614706	20126824307	120780	0.09	28.19	28	21.97	21.84	0	0.02	99.18	97.51	43.81
1_11	156697128	23396769590	1115187	0.71	28.25	28.05	21.88	21.82	0.01	0.0215	98.9	96.6	43.7
1_37	173637986	25916249067	1234916	0.71	31.7	31.38	18.63	18.29	0.01	0.0214	98.92	96.67	36.92
1_48	154293466	23035895207	1086028	0.7	28.05	27.86	22.11	21.98	0.01	0.0219	98.82	96.37	44.09
2_15	136927896	20451998040	970169	0.71	29.03	28.89	21.14	20.93	0.01	0.0215	98.9	96.61	42.07
2_32	174799348	26091921739	1217854	0.7	27.87	27.71	22.28	22.13	0.01	0.0221	98.74	96.18	44.41
2_71	131645174	19686653783	116703	0.09	26.93	26.8	23.16	23.11	0	0.02	99.19	97.54	46.27
2_73	168188626	25118162944	1184245	0.7	27.66	27.56	22.46	22.32	0.01	0.0215	98.9	96.62	44.78
2_82	181035424	27030463113	1280572	0.71	29.1	28.94	21.07	20.89	0.01	0.0219	98.83	96.38	41.95
1_29	134491474	20069657237	953944	0.71	29.9	29.6	20.33	20.17	0.01	0.0214	98.9	96.62	40.5
sum	3943780776
mean	151683876
se	1.45711e+07
sd	2.85763e+06

## Sheet: Table S3
Table S3. Summary of host and feed read removal from rumen metagenomic datasets
SampleID	Total Input Reads (pairs)	Host/Feed Reads (pairs)	Retained Reads (pairs)	Retained(%)
1_2	68018111	20507074	47511039	69.85
1_30	83664468	23860984	59803486	71.48
1_31	78734604	29776879	48957727	62.18
1_45	82380885	24500716	57880171	70.25
1_46	77392886	33856960	43535928	56.25
1_60	76524307	22717011	53807298	70.31
1_63	69688828	20705876	48982954	70.28
1_66	80949022	22769642	58179382	71.87
2_27	69926601	21910176	48016427	68.66
2_59	82186897	30508580	51678319	62.87
2_74	72816065	28900091	43915976	60.31
2_80	77133256	37409049	39724209	51.5
2_9	71270642	38495348	32775296	45.98
1_11	78348564	26329144	52019422	66.39
1_29	67245737	28778050	38467689	57.2
1_34	71342779	21685968	49656813	69.6
1_37	86818993	38811763	48007232	55.29
1_48	77146733	24787130	52359605	67.87
1_57	68387392	22833173	45554221	66.61
1_67	68308031	27406699	40901334	59.87
2_15	68463948	23466273	44997677	65.72
2_32	87399674	29779010	57620666	65.92
2_63	67307353	27730595	39576760	58.8
2_71	65822587	24663170	41159419	62.53
2_73	84094313	27008662	57085653	67.88
2_82	90517712	32097155	58420559	64.54
sum	1971890388	711295178	1260595262
mean	75841938	2.73575e+07	4.84844e+07	63.8465
se	7.28556e+06	5.34347e+06	7.25623e+06	6.6332
sd	1.42882e+06	1.04794e+06	1.42306e+06	1.30088

## Sheet: Table S4
Table S4. Per-sample de novo assembly statistics
Sample ID	Number	Length	N50	N90	Max	Min
1_2	743100	983950723	1542	597	429498	500
1_30	753792	1077331828	1776	611	672020	500
1_31	642556	868584417	1552	601	776852	500
1_45	707935	909707553	1449	593	412024	500
1_63	629778	845503429	1562	599	420056	500
1_66	767414	1093217321	1741	615	725683	500
2_27	885726	1066805274	1312	581	386513	500
2_59	1070265	1239039311	1238	581	415176	500
2_74	1029439	1143548808	1174	575	168878	500
2_80	853964	993460400	1253	573	371547	500
1_46	613743	845277958	1647	606	427744	500
1_60	862371	1165637997	1622	599	538192	500
2_9	714185	801532104	1178	576	243656	500
1_34	679522	924980408	1589	605	437006	500
1_57	680629	885963440	1482	598	511257	500
1_67	590280	756394933	1425	592	511257	500
2_63	845795	981234424	1249	578	314398	500
1_11	670574	930625919	1688	604	385462	500
1_37	606389	803100000	1508	611	424763	500
1_48	668980	892124654	1552	598	415686	500
2_15	954602	1080835598	1205	575	404273	500
2_32	1125338	1358567890	1334	584	448118	500
2_71	891042	1062571434	1307	580	290894	500
2_73	1127452	1366480420	1323	581	457308	500
2_82	1072095	1297101092	1337	583	413159	500
1_29	620507	789287852	1437	592	332154	500
sum	20807473
mean	800287
se	173012
sd	33930.4

## Sheet: Table S5
Table S5. Domain-level taxonomic composition of rumen metagenomes
Sample ID	Archaea	Bacteria	Eukaryota	Viruses	Total	Archaea %	Bacteria %	Eukaryota %	Viruses %
1_2	3889.12	879009	38927.4	10566.4	932392	0.00417112	0.942746	0.0417501	0.0113325
1_30	4968.78	882413	34835.7	11291.8	933510	0.00532906	0.946397	0.0373617	0.0121105
1_31	6280.33	844263	71164.5	6057.12	927765	0.00673572	0.905481	0.0763246	0.00649632
1_45	2739.45	907491	22851.6	8722.31	941804	0.00293808	0.973293	0.0245086	0.00935476
1_63	3463.56	872594	39468.5	12946.1	928472	0.0037147	0.935865	0.0423304	0.0138849
1_66	6046.67	840408	34031.3	21033.2	901520	0.00648512	0.901346	0.0364989	0.0225583
2_27	5810.82	868912	39395.5	14575.9	928694	0.00623216	0.931917	0.0422521	0.0156328
2_59	5620.02	855725	51786.2	11737.4	924868	0.00602753	0.917773	0.0555413	0.0125884
2_74	6448.09	846007	75954.7	5860.15	934270	0.00691565	0.907351	0.0814622	0.00628507
2_80	7308.91	913912	25284.3	8084.72	954590	0.00783888	0.98018	0.0271176	0.00867094
1_46	4555.53	850271	55938.8	10423.7	921189	0.00488585	0.911924	0.0599949	0.0111795
1_60	2555.66	910491	25287.7	7903.24	946237	0.00274098	0.97651	0.0271213	0.00847631
2_9	6065.1	833812	57678.9	18658.5	916215	0.00650488	0.894272	0.0618612	0.0200114
1_34	3659.31	862587	55512.6	7782.49	929542	0.00392465	0.925133	0.0595378	0.0083468
1_57	5910.38	827885	76651.7	8397.46	918844	0.00633894	0.887915	0.0822097	0.00900636
1_67	5398.56	814813	85756.5	7470.25	913438	0.00579001	0.873895	0.0919747	0.00801192
2_63	8615.68	872490	48688.9	10593	940388	0.0092404	0.935755	0.0522193	0.0113611
1_11	4280.1	874457	39823.5	9691	928251	0.00459045	0.937864	0.0427111	0.0103937
1_37	7676.68	729849	139418	5242.67	882186	0.00823332	0.78277	0.149527	0.00562282
1_48	4010.08	878316	44574.6	9918.43	936819	0.00430085	0.942003	0.0478067	0.0106376
2_15	7419.19	871600	51646.7	7271.06	937937	0.00795715	0.9348	0.0553917	0.00779828
2_32	4303.4	894783	35953.9	9755.87	944796	0.00461544	0.959664	0.0385609	0.0104633
2_71	3386.12	915291	24398.5	8219.51	951296	0.00363164	0.981659	0.0261677	0.0088155
2_73	5204.85	900080	23682.3	13007	941974	0.00558226	0.965345	0.0253995	0.0139502
2_82	4805.22	847880	61497.7	8727.14	922910	0.00515365	0.90936	0.0659569	0.00935994
1_29	6263.25	795985	89922.7	9439.59	901610	0.0067174	0.853702	0.096443	0.0101241

## Sheet: Table S6
Table S6. Summary of CAZyme gene catalog and classification.
Function	type	Num.
AA	12	5714
CBM	90	70396
CE	17	47597
GH	140	157689
GT	83	103976
PL	33	11580
Total	375	396952

## Sheet: Table S7
Table S7. Classification of hydrogenase genes identified in HFCR and LFCR sheep.
HydrogenaseType	Subgroup	Num.	Persent
[FeFe]-hydrogenases	[FeFe] Group A1	2162	0.586544
	[FeFe] Group A2	65	0.0176343
	[FeFe] Group A3	634	0.172002
	[FeFe] Group A4	9	0.00244167
	[FeFe] Group B	348	0.0944113
	[FeFe] Group C1	102	0.0276723
	[FeFe] Group C2	113	0.0306565
	[FeFe] Group C3	76	0.0206186
[Fe]-hydrogenases	[Fe]	7	0.00189908
[NiFe]-hydrogenases	[NiFe] Group 1b	1	0.000271297
	[NiFe] Group 1d	44	0.0119371
	[NiFe] Group 3a	10	0.00271297
	[NiFe] Group 3c	13	0.00352686
	[NiFe] Group 4c	2	0.000542594
	[NiFe] Group 4d	2	0.000542594
	[NiFe] Group 4e	42	0.0113945
	[NiFe] Group 4f	9	0.00244167
	[NiFe] Group 4g	19	0.00515464
	[NiFe] Group 4h	11	0.00298426
	[NiFe] Group 4i	17	0.00461205
Total hydrogenase genes identified: 3686
